# Supplementary material for: Constructing Bayesian networks by integrating gene expression and copy number data identifies NLGN4Y as a novel regulator of prostate cancer progression
Source: Oncotarget. 2016 Sep 10;7(42):68688–707. doi: 10.18632/oncotarget.11925 (PMC5356583; doi:10.18632/oncotarget.11925)
Supplement: Supplementary file 2 [file oncotarget-07-68688-s002.csv]

high confident prostate cancer genes
ABCC4
AHNAK2
AKAP12
ALDH3A2
AMACR
AR
ARHGEF26
ATF3
ATP2B4
AZGP1
BCL2
BDH1
BTG3
C11orf80
C21orf63
C2orf40
CACHD1
CAMKK2
CAV1
CAV2
CCND2
CDK2
CFL2
CLU
COCH
COL13A1
CREB3L1
CRISPLD2
DAB2IP
DAPK1
DDR2
DONSON
DST
DUSP1
E2F1
E2F3
ECHDC1
EFEMP2
EFS
EIF4A1
EPHA3
ERBB2
ESR2
EYA4
FBXO2
FGF13
FGFR1
FGFR2
FHL1
FHOD3
FLNC
FN1
FOLH1
GATM
GDF15
GJA1
GOLM1
GPM6B
GRB2
GRK5
GSK3B
GSTP1
GUCY1A3
HOXC6
HPN
HSPB8
ID4
IER2
ITIH5
KLK3
KRT15
KRT5
LAMA4
LAMB3
LONP1
LPAR1
LSAMP
MCCC2
MEIS1
MEIS2
MIR100HG
MRGPRF
MRVI1
MYLK
MYO6
MYOF
NBL1
NDNF
NEBL
NEFH
NEXN
NKX3-1
PAICS
PCDH7
PDGFC
PDGFD
PDLIM5
PER3
PGM5
PIK3R1
PLAU
PMP22
PODN
PPP1R12B
PPP3CA
PRICKLE2
PRRX1
PTGS2
PTRF
RAB34
RAB6B
RARRES1
RASL12
RBPMS
RLN1
SCRN1
SEL1L
SERPINB5
SGCE
SIM2
SLC25A6
SLC39A8
SLC43A1
SLMAP
SMTN
SORBS1
SOX4
SRD5A2
SSPN
ST14
ST5
SVIL
SYNPO2
TACC1
TAF1D
TARP
TGFB1I1
TMEM194A
TMEM98
TNS1
TP53
TPM2
TRIM29
TRIM68
TUBB6
U2SURP
UAP1
UGT2B15
VCL
VEGFA
WFDC1
WFDC2
