# Supplementary material for: Constructing Bayesian networks by integrating gene expression and copy number data identifies NLGN4Y as a novel regulator of prostate cancer progression
Source: Oncotarget. 2016 Sep 10;7(42):68688–707. doi: 10.18632/oncotarget.11925 (PMC5356583; doi:10.18632/oncotarget.11925)
Supplement: Supplementary file 3 [file oncotarget-07-68688-s003.csv]

Cancer genes
ABI1
ABL1
ABL2
ACSL3
ACVR1
AF15Q14
AF1Q
AF3p21
AF5q31
AKAP9
AKT1
AKT2
ALDH2
ALK
ALO17
AMER1
APC
ARHGEF12
ARHH
ARID1A
ARID1B
ARID2
ARNT
ASPSCR1
ASXL1
ATF1
ATIC
ATM
ATP1A1
ATP2B3
ATR
ATRX
AXIN1
AXIN2
BAP1
BCL10
BCL11A
BCL11B
BCL2
BCL3
BCL5
BCL6
BCL7A
BCL9
BCOR
BCR
BHD
BIRC3
BLM
BMPR1A
BRAF
BRCA1
BRCA2
BRD3
BRD4
BRIP1
BTG1
BUB1B
C12orf9
C15orf21
C15orf55
C16orf75
C2orf44
CACNA1D
CALR
CAMTA1
CANT1
CARD11
CARS
CASP8
CBFA2T1
CBFA2T3
CBFB
CBL
CBLB
CBLC
CCDC6
CCNB1IP1
CCND1
CCND2
CCND3
CCNE1
CD273
CD274
CD74
CD79A
CD79B
CDC73
CDH1
CDH11
CDK12
CDK4
CDK6
CDKN1B
CDKN2A
CDKN2C
CDKN2a(p14)
CDX2
CEBPA
CEP1
CEP89
CHCHD7
CHEK2
CHIC2
CHN1
CIC
CIITA
CLIP1
CLTC
CLTCL1
CMKOR1
CNOT3
COL1A1
COL2A1
COPEB
COX6C
CREB1
CREB3L1
CREB3L2
CREBBP
CRLF2
CRTC1
CRTC3
CSF3R
CTNNB1
CUX1
CYLD
DAXX
DCTN1
DDB2
DDIT3
DDX10
DDX5
DDX6
DEK
DICER1
DNM2
DNMT3A
DUX4
EBF1
ECT2L
EGFR
EIF3E
EIF4A2
ELF4
ELK4
ELKS
ELL
ELN
EML4
EP300
EPS15
ERBB2
ERC1
ERCC2
ERCC3
ERCC4
ERCC5
ERG
ETNK1
ETV1
ETV4
ETV5
ETV6
EVI1
EWSR1
EXT1
EXT2
EZH2
EZR
FACL6
FAM131B
FAM46C
FANCA
FANCC
FANCD2
FANCE
FANCF
FANCG
FAS
FBXO11
FBXW7
FCGR2B
FEV
FGFR1
FGFR1OP
FGFR2
FGFR3
FGFR4
FH
FHIT
FIP1L1
FLI1
FLJ27352
FLT3
FNBP1
FOXA1
FOXL2
FOXO1A
FOXO3A
FOXO4
FOXP1
FSTL3
FUBP1
FUS
FVT1
GAS7
GATA1
GATA2
GATA3
GMPS
GNA11
GNAQ
GNAS
GOLGA5
GOPC
GPC3
GPHN
GRAF
GRIN2A
H3F3A
H3F3B
HCMOGT-1
HEAB
HERPUD1
HEY1
HIP1
HIST1H3B
HIST1H4I
HLA-A
HLF
HLXB9
HMGA1
HMGA2
HNRNPA2B1
HOOK3
HOXA11
HOXA13
HOXA9
HOXC11
HOXC13
HOXD11
HOXD13
HRAS
HSPCA
HSPCB
IDH1
IDH2
IGH@
IGK@
IGL@
IKBKB
IKZF1
IL2
IL21R
IL6ST
IL7R
IRF4
IRTA1
ITK
JAK1
JAK2
JAK3
JAZF1
JUN
KCNJ5
KDM5A
KDM5C
KDM6A
KDR
KIAA1549
KIAA1598
KIF5B
KIT
KLF4
KLK2
KMT2D
KRAS
KTN1
LAF4
LASP1
LCK
LCP1
LCX
LHFP
LIFR
LMNA
LMO1
LMO2
LPP
LRIG3
LSM14A
LYL1
MAF
MAFB
MALAT1
MALT1
MAML2
MAP2K1
MAP2K2
MAP2K4
MAP3K1
MAP3K13
MAX
MDM2
MDM4
MDS1
MDS2
MECT1
MED12
MEN1
MET
MITF
MKL1
MLF1
MLH1
MLL
MLL3
MLLT1
MLLT10
MLLT2
MLLT3
MLLT4
MLLT6
MLLT7
MN1
MPL
MSF
MSH2
MSH6
MSI2
MSN
MTCP1
MUC1
MUTYH
MYB
MYC
MYCL1
MYCN
MYD88
MYH11
MYH9
MYO5A
MYOD1
MYST4
NAB2
NACA
NBS1
NCOA1
NCOA2
NCOA4
NCOR1
NDRG1
NF1
NF2
NFATC2
NFE2L2
NFIB
NFKB2
NFKBIE
NIN
NKX2-1
NONO
NOTCH1
NOTCH2
NPM1
NR4A3
NRAS
NRG1
NSD1
NT5C2
NTRK1
NTRK3
NUMA1
NUP214
NUP98
NUTM2A
NUTM2B
OLIG2
OMD
P2RY8
PAFAH1B2
PALB2
PAX3
PAX5
PAX7
PAX8
PBRM1
PBX1
PCM1
PCSK7
PDE4DIP
PDGFB
PDGFRA
PDGFRB
PER1
PHF6
PHOX2B
PICALM
PIK3CA
PIK3R1
PIM1
PLAG1
PLCG1
PML
PMS1
PMS2
PMX1
PNUTL1
POLE
POT1
POU2AF1
POU5F1
PPARG
PPFIBP1
PPP2R1A
PPP6C
PRCC
PRDM1
PRDM16
PRF1
PRKAR1A
PSIP1
PTCH1
PTEN
PTPN11
PTPRB
PTPRC
PTPRK
PWWP2A
RAB5EP
RAC1
RAD21
RAD51L1
RAF1
RALGDS
RANBP17
RANBP2
RAP1GDS1
RARA
RB1
RBM15
RECQL4
REL
RET
RHOA
RNF43
ROS1
RPL10
RPL22
RPL5
RPN1
RSPO2
RSPO3
RUNDC2A
RUNX1
RUNXBP2
SBDS
SDC4
SDH5
SDHB
SDHC
SDHD
6-Sep
SET
SETBP1
SETD2
SF3B1
SFPQ
SFRS3
SH2B3
SH3GL1
SIL
SLC34A2
SLC45A3
SMAD4
SMARCA4
SMARCB1
SMARCD1
SMARCE1
SMO
SND1
SOCS1
SOX2
SPEN
SPOP
SRGAP3
SRSF2
SS18
SS18L1
SSX1
SSX2
SSX4
STAG2
STAT3
STAT5B
STAT6
STK11
STL
STRN
SUFU
SUZ12
SYK
TAF15
TAL1
TAL2
TBL1XR1
TBX3
TCEA1
TCF1
TCF12
TCF3
TCF7L2
TCL1A
TCL6
TERT
TET2
TFE3
TFEB
TFG
TFPT
TFRC
THRAP3
TIF1
TLX1
TLX3
TMPRSS2
TNFAIP3
TNFRSF14
TNFRSF17
TOP1
TP53
TPM3
TPM4
TPR
TRA@
TRAF7
TRB@
TRD@
TRIM27
TRIM33
TRIP11
TRRAP
TSC1
TSC2
TSHR
TTL
U2AF1
UBR5
USP6
VHL
VTI1A
WAS
WHSC1
WHSC1L1
WIF1
WRN
WT1
WWTR1
XPA
XPC
XPO1
YWHAE
ZCCHC8
ZNF145
ZNF198
ZNF278
ZNF331
ZNF384
ZNF521
ZNF9
ZRSR2
NOS2
GSTP1
PIK3CB
PIK3CD
PLCG2
PIK3CG
PLD1
PTGS2
MMP1
RXRB
RXRG
RXRA
PPARD
RBX1
MSH3
RAD51
NFKB1
TRAF6
TGFB2
TGFB1
TRAF2
TGFBR2
TGFBR1
TGFB3
FGF9
FGF8
FGF7
FGF6
FGF5
FGF3
FGF4
FGF1
FGF2
FGF21
MAPK9
MAPK10
MECOM
CASP3
FGF14
FGF17
FGF16
FGF10
GRB2
FGF11
FGF12
FGF13
IKBKG
FGF23
FGF18
STK4
FOS
AKT3
FGF20
RELA
PDGFA
FGF22
CRK
CRKL
CDC42
SOS2
CHUK
PRKCB
PRKCA
PRKCG
RAC2
RAC3
MAPK3
FGF19
SOS1
MAPK1
MAPK8
EGF
FASLG
MTOR
BAD
PTK2
TGFA
STAT5A
PIK3R5
GSK3B
CDKN1A
ARAF
PIK3R3
PIK3R2
HGF
FLT3LG
CSF1R
CSF2RA
KITLG
LOC652799
VEGFA
VEGFC
VEGFB
FIGF
IL8
BMP2
IL6
STAT1
NFKBIA
E2F1
SKP2
SMAD3
SMAD2
CCNA1
CDKN2B
CDK2
E2F3
E2F2
CCNE2
HDAC1
HDAC2
IGF1
IGF1R
AR
CASP9
BID
BAX
CYCS
PIAS3
XIAP
LOC652671
PIAS1
BIRC2
PIAS4
TCEB1
TCEB2
PIAS2
CUL2
LOC652346
PGF
HIF1A
FADD
BCL2L1
FZD1
FZD4
APC2
FZD6
FZD7
FZD8
LEF1
FZD9
CTBP2
CTBP1
WNT9B
WNT9A
WNT2B
WNT11
WNT10B
WNT5B
WNT16
WNT3A
DVL3
DVL2
FZD3
DVL1
WNT10A
WNT4
TCF7
WNT1
WNT7A
WNT7B
WNT8A
WNT8B
WNT2
WNT3
WNT5A
WNT6
FZD10
FZD5
TCF7L1
FZD2
ETS1
HHIP
PTCH2
SHH
STK36
GLI1
BMP4
GLI2
GLI3
ITGB1
DCC
FN1
LAMC2
LAMB2
LAMB3
LAMC1
LAMA4
LAMA5
LAMB1
LAMB4
LAMC3
LAMA1
ITGA3
ITGA2B
COL4A6
COL4A1
COL4A2
COL4A4
ITGAV
LAMA3
LAMA2
ITGA6
ITGA2
CTNNA1
CTNNA2
CTNNA3
HSP90AA1
HSP90AB1
TRAF3
HSP90B1
MMP2
MMP9
RASSF5
FOXO1
SLC2A1
BIRC5
JUP
TRAF5
TRAF1
RALB
RALA
RARB
RUNX1T1
NKX3-1
SPI1
ARNT2
EGLN2
DAPK3
EGLN3
DAPK1
APPL1
TRAF4
RALBP1
ZBTB16
RASSF1
DAPK2
EPAS1
EGLN1
KLK3
CKS1B
