# Supplementary material for: Constructing Bayesian networks by integrating gene expression and copy number data identifies NLGN4Y as a novel regulator of prostate cancer progression
Source: Oncotarget. 2016 Sep 10;7(42):68688–707. doi: 10.18632/oncotarget.11925 (PMC5356583; doi:10.18632/oncotarget.11925)
Supplement: Supplementary file 4 [file oncotarget-07-68688-s004.csv]

ERG signature genes
AADAC
ADH5
ALOX15B
AMELX
AQP2
CCR1
CSDC2
FOXF2
GRK1
HPS1
ITGAD
KLHL21
METTL7A
MPPED2
NEUROD1
PNLIPRP2
PROM1
RAB27A
RGS7
TRO
ABCC8
AGER
ALDH18A1
AMPD3
ARHGAP29
ARHGDIB
ASAP2
BAG5
BMPR1B
CACNA1D
CADPS
CDK14
COL9A2
CPSF6
CRISP3
DBN1
ECE1
EIF4G3
EIF5
ERG
GHR
GP1BB
HDAC1
KCNN2
KHDRBS3
KIAA0247
KLC1
LRP1
MAP2K5
MAP3K5
MAP7
MLXIP
MTA1
MYO6
NCOA1
NDUFS5
OCLN
PCDHGB7
PDE9A
PEX10
PGD
PLA2G7
PRKAR1B
PSMD13
PTK7
PTPRK
RAB30
RFX1
RGS10
RPP38
SAFB
9-Sep
SH3YL1
SIPA1L1
SMARCD1
SNRPB2
TBP
TFDP1
THUMPD1
TLE1
TPP2
TWIST1
UBE2G1
UGDH
XRCC5
ZMYND8
ZNF3
