# Supplementary material for: Constructing Bayesian networks by integrating gene expression and copy number data identifies NLGN4Y as a novel regulator of prostate cancer progression
Source: Oncotarget. 2016 Sep 10;7(42):68688–707. doi: 10.18632/oncotarget.11925 (PMC5356583; doi:10.18632/oncotarget.11925)
Supplement: Supplementary file 5 [file oncotarget-07-68688-s005.csv]

AR signature genes
KLK3
TMPRSS2
NKX3-1
KLK2
GNMT
PMEPA1
MPHOS9
ZBTB10
EAF2
CENPN
C1orf116
ACSL3
PTGER4
ABCC4
NNMT
ADAM7
FKBP5
ELL2
MED28
HERC3
MAF
TNK1
GLRA2
MAPRE2
PIP4K2B
MAN1A1
CD200
HNRNPA1
XRCC5
XRCC6
PRKDC
AKT1
RPS6KA3
SRF
PTK2B
VAV3
CCND1
CCND3
CDKN2A
CDK6
AR
CASP8
PIAS3
BRCA1
UBE3A
PIAS1
UBE2I
PIAS4
UBA3
PRDX1
CTNNB1
GSN
HIP1
NCOA4
APPL1
PELP1
NRIP1
MED1
CARM1
NCOA2
CDK11B
FHL2
TGIF1
KDM1A
RANBP9
PAWR
CTDSP1
SVIL
CTDSP2
KDM3A
PA2G4
KDM4C
FKBP4
TMF1
LATS2
ZNF318
CMTM2
SNURF
TGFB1I1
ZMIZ1
PATZ1
MAK
NCOA6
TCF4
SGK1
SAT1
B4GALT1
TNFAIP8
TSC22D1
PDLIM5
NDRG1
TPD52
AKAP12
IDI1
HMGCS1
SCD
HMGCR
ADRM1
H1F0
ANKH
GSR
LIFR
DNAJB9
KRT19
SLC26A2
KRT8
ABHD2
ELOVL5
RRP12
HOMER2
SORD
CAMKK2
APPBP2
BMPR1B
FADS1
SPCS3
INSIG1
NGLY1
UBE2J1
ELK4
ALDH1A3
TARP
AZGP1
DBI
DHCR24
STK39
B2M
MAP7
PGM3
UAP1
SEC24D
LMAN1
INPP4B
SEPP1
ITGAV
SPDEF
PPAP2A
STEAP4
GUCY1A3
SRP19
IQGAP2
RAB4A
SMS
MERTK
HPGD
GNAI3
SLC38A2
ARID5B
CDC14B
GPD1L
ACTN1
TMEM50A
ADAMTS1
HSD17B14
VAPA
MYL12A
PTPN21
